# Supplementary material for: Polar Phenol Detection in Plasma and Serum: Insights on Sample Pre-Treatment for LC/MS Analysis and Application on the Serum of Corinthian Currant-Fed Rats
Source: Biomolecules. 2022 Dec 8;12(12):1838. doi: 10.3390/biom12121838 (PMC9775334; doi:10.3390/biom12121838)
Supplement: Supplementary file 1 [file biomolecules-12-01838-s001.zip]

Archive with 1 entries (1 files):
- biomolecules-1990476-supplementary.pdf
